# Supplementary material for: Mapping of Subjective Accounts into Interpreted Clusters (MOSAIC): Topic Modelling and LLM applied to Stroboscopic Phenomenology
Source: Neurosci Conscious. 2026 Apr 7;2026(1):niag008. doi: 10.1093/nc/niag008 (PMC13064861; doi:10.1093/nc/niag008)
Supplement: annex_niag008 [file annex_niag008.zip]

Archive with 1 entries (1 files):
- annex_niag008.tex
