# Supplementary material for: Mapping of Subjective Accounts into Interpreted Clusters (MOSAIC): Topic Modelling and LLM applied to Stroboscopic Phenomenology
Source: Neurosci Conscious. 2026 Apr 7;2026(1):niag008. doi: 10.1093/nc/niag008 (PMC13064861; doi:10.1093/nc/niag008)
Supplement: annex_niag008 [file annex_niag008.zip › annex_niag008.tex]

\section{Supplementary Figures}


\begin{figure}[h!]
    \centering
    \includegraphics[width=0.7\linewidth]{annex_figures/dreamachine-venue.jpg}
    \caption{Setup of the Dreamachine, for Deep Listening and High Sensory versions. Participants were lying down, with closed eyes. This image is the property of the Dreamachine, Collective Act.}
    \label{fig:dreamachine-setup}
\end{figure}

\begin{figure}
    \centering
    \includegraphics[width=0.8\linewidth]{annex_figures/optuna_trials_multi_HS.png}
    \caption{Optuna Optimisation History for the High Sensory Condition. The progression of the two objective metrics, $C_{embed}$ (in blue) and $C_v$ (in green), over the 100-trial hyperparameter search. The plot shows the best score found to date at each trial, illustrating that both metrics reached a stable plateau, justifying the number of trials as sufficient for convergence.}
    \label{fig:optuna_trials_plateau}
\end{figure}

\begin{figure}[h!]
    \centering
    \begin{subfigure}[b]{0.5\linewidth}
        \centering
        \includegraphics[width=\linewidth]{annex_figures/HS_correlation_histogram.png}
        \caption{Distributions of correlation for High Sensory topics}
        \label{fig:HS_distrib_correlations}
    \end{subfigure}
    \hfill
    \begin{subfigure}[b]{0.5\linewidth}
        \centering
        \includegraphics[width=\linewidth]{annex_figures/DL_correlation_histogram.png}
        \caption{Distributions of correlation for Deep Listening topics}
        \label{fig:DL_distrib_correlations}
    \end{subfigure}
    \caption{Supplementary visualisations. (a) HS condition. (b) DL condition.}
    \label{fig:supps_distrib_correlations}
\end{figure}


\begin{figure}
    \centering
    \includegraphics[width=1\linewidth]{annex_figures/semantic_similarity_heatmap.png}
    \caption{Heatmap illustrating the semantic similarity between experiential topics from the High Sensory and Deep Listening conditions. The value in each cell represents the cosine similarity score, calculated between the average sentence embedding vector of each High Sensory (HS) topic (y-axis) and each Deep Listening (DL) topic (x-axis). Higher scores, indicated by brighter colours (e.g., yellow), denote a greater degree of semantic overlap between the topics. This analysis provided a quantitative basis for manually merging the most similar topics into the overarching experiential themes used for the comparative frequency analysis in the main text. Topics were identified as candidates for merging if they displayed a high cosine similarity score ($\ge 0.90$) and were also judged to be qualitatively describing the same core phenomenological experience. This merged-theme approach allowed for a direct comparison of the experiential content across the two conditions.}
    \label{fig:semantic_similarity_heatmap}
\end{figure}


\begin{table}[h!]
\centering
\begin{tabular}{@{}p{4.5cm} p{5.2cm} p{5.2cm} p{2.1cm}@{}}
\toprule
\textbf{Common theme} & \textbf{HS Topic} & \textbf{DL Topic} & \textbf{Cosine} \\
\midrule
Sound-Induced Mindfulness \& Relaxation &
    Mindfulness and Music Based Sensory Experience for Calm and Peace &
    Mindfulness and Relaxation Through Sound Experience &
    0.96 \\
\addlinespace
Out-of-Body Experiences &
    Out-of-Body Experiences and Cosmic Dream-Like Consciousness &
    Out-of-Body Experience &
    0.94 \\
\addlinespace
Autobiographical/Spiritual Meaning-Making &
    Nostalgic Memory Recall Phenomenon &
    Spiritual Experiences of Connection and Self-Discovery &
    0.92 \\
\addlinespace
Closed-Eye Visual Phenomenology / Light Sensitivity &
    Visual Sensitivity to Flashing Light Intensity &
    Phenomenology of Visual Perception in Closed Eyes &
    0.91 \\
\addlinespace
Space–Time Imagery \& Distortions &
    Experience of Time and Space Distortions &
    Imaginary Space-Time Experiences and Phenomenological States &
    0.87 \\

\bottomrule
\end{tabular}
\caption{Merged experiential themes constructed via 1:1 greedy matching (if multiple topics matched the same counterpart, we retained only the pair with the highest cosine similarity) from the High Sensory (HS)\,$\times$\, Deep Listening (DL) centroid similarity matrix, with a similarity threshold $\tau=0.85$. The cosine column reports the similarity of each matched pair (see similarity heatmap in Figure \ref{fig:semantic_similarity_heatmap}).}
\label{tab:topic_merging}
\end{table}


% \begin{table}[h!]
% \centering
% \begin{tabular}{@{}p{5cm} p{5cm} p{5cm}@{}}
% \toprule
% \textbf{New Experiential Theme} & \textbf{Original High Sensory (HS) Topics} & \textbf{Original Deep Listening (DL) Topics} \\
% \midrule
% Altered States of Consciousness (OBE, Space-Time) & 
%     \begin{itemize}
%         \item Out-of-Body Experiences and Cosmic Dream-Like Consciousness
%         \item Experience of Time and Space Distortions
%     \end{itemize} &
%     \begin{itemize}
%         \item Out-of-Body Experience
%         \item Imaginary Space-Time Experiences and Phenomenological States
%     \end{itemize} \\
% \midrule
% Direct Visual Phenomena &
%     \begin{itemize}
%         \item Visual Perception of Kaleidoscopic Patterns and Colors
%         \item Visual Sensitivity to Flashing Light Intensity
%     \end{itemize} &
%     \begin{itemize}
%         \item Phenomenology of Visual Perception in Closed Eyes
%     \end{itemize} \\
% \midrule
% Introspective \& Spiritual States &
%     \begin{itemize}
%         \item Nostalgic Memory Recall Phenomenon
%         \item Synesthetic Sensory and Emotional Experience
%     \end{itemize} &
%     \begin{itemize}
%         \item Spiritual Experiences of Connection and Self-Discovery
%     \end{itemize} \\
% \midrule
% Sound inducing Mindfulness \& Relaxation &
%     \begin{itemize}
%         \item Mindfulness and Music Based Sensory Experience for Calm and Peace
%     \end{itemize} &
%     \begin{itemize}
%         \item Mindfulness and Relaxation Through Sound Experience
%     \end{itemize} \\
% \bottomrule
% \end{tabular}
% \caption{This table details the manual mapping process. The 'New Experiential Theme' column lists the manually created labels for the merged themes. The 'Original... Topics' columns show which of the original topics were grouped into that new theme. The 'Semantic Similarity Score' is the cosine similarity (from Figure S3) between the specific HS and DL topics that were paired. Themes unique to one condition (i.e., having no semantically similar counterpart in the other) are also listed and marked with 'N/A', as no merging occurred.}
% \label{tab:topic_merging}
% \end{table}
